# Supplementary material for: Fucoidan alleviated colitis aggravated by fiber deficiency through protecting the gut barrier, suppressing the MAPK/NF-κB pathway, and modulating gut microbiota and metabolites
Source: Front Nutr. 2025 Jan 24;11:1462584. doi: 10.3389/fnut.2024.1462584 (PMC11802440; doi:10.3389/fnut.2024.1462584)
Supplement: Supplementary file 3 [file Table_1.XLSX]

## Sheet: Sheet2
Table s1 The FD and normal diet formula in this study.
Formula	FD (g/kg)	NC (g/kg)
Casein	210	210
L-Cystine	3	3
High Amylose Corn Starch	400	500
Maltodextrin	200	100
Sucrose	39.14	39.14
Anhydrous Milkfat	20	20
Lard	20	20
Soybean Oil	20	20
Cellulose	25	54
Mineral Mix, AIN-93G-MX(94046)	35	35
Vitamin Mix, AIN-93-VX(94047)	15	15
Choline Bitartrate	2.75	2.75
TBHQ, antioxidant	0.01	0.01
Yellow food color	0.1	0.1
