# Supplementary material for: Fucoidan alleviated colitis aggravated by fiber deficiency through protecting the gut barrier, suppressing the MAPK/NF-κB pathway, and modulating gut microbiota and metabolites
Source: Front Nutr. 2025 Jan 24;11:1462584. doi: 10.3389/fnut.2024.1462584 (PMC11802440; doi:10.3389/fnut.2024.1462584)
Supplement: Supplementary file 4 [file Table_2.XLSX]

## Sheet: Sheet2
Table s2 The standard scoring system of disease activity index (DAI)
Score	Body weight loss	Feces status	Bloody stools
0	no loss	normal	No blood (Bo color within 2min
1	0~10%	loose stool (not attached to the anus)	presence (Within 1-2 min, fuchsia)
2	10%~15%	loose stool (attached to the anus)	presence (Within 1 min, fuchsia)
3	15%~20%	diarrhea (liquid)	presence (Within 10 sec, purplish blue)
4	>20%	Severe diarrhea	Gross blood (Instantly purplish blue)
