# Supplementary material for: Fucoidan alleviated colitis aggravated by fiber deficiency through protecting the gut barrier, suppressing the MAPK/NF-κB pathway, and modulating gut microbiota and metabolites
Source: Front Nutr. 2025 Jan 24;11:1462584. doi: 10.3389/fnut.2024.1462584 (PMC11802440; doi:10.3389/fnut.2024.1462584)
Supplement: Supplementary file 5 [file Table_3.XLSX]

## Sheet: Sheet1
Table s3 Histopathology grading system for colonic sections
Feature graded	Grade	Description
inflammation	0	normal
	1	minimal infiltration of lamina propria, focal to multifocal
	2	mild infiltration of lamina propria, multifocal, mild gland separation
	3	moderate to mixed infiltration, multifocal with minimal edema
	4	marked mixed infiltration into submucosa and lamina propria with extensive areas of gland separation, enlarged Peyer’s patches, edema
epithelium	0	normal
	1	minimal: focal mucosal hyperplasia
	2	mild: multifocal tufting of rafts of epithelial cells with increased numbers of goblet cells
	3	moderate: multifocal to locally extensive epithelial attenuation or erosion with goblet cell hyperplasia
	4	marked: locally extensive to subtotal erosion or ulceration
glands	0	normal
	1	minimal: rare gland dilatation
	2	mild: multifocal gland dilatation
	3	moderate: multifocal gland dilatation with abscessation and occasional loss of glands
depth of lesion	0	none
	1	mucosa
	2	mucosa and submucosa
	3	transmural
extent of section affected	0	none
	1	minimal: <10%
	2	mild: 10-25%
	3	moderate: 26-50%
	4	marked: >50%
