# Supplementary material for: Fucoidan alleviated colitis aggravated by fiber deficiency through protecting the gut barrier, suppressing the MAPK/NF-κB pathway, and modulating gut microbiota and metabolites
Source: Front Nutr. 2025 Jan 24;11:1462584. doi: 10.3389/fnut.2024.1462584 (PMC11802440; doi:10.3389/fnut.2024.1462584)
Supplement: Supplementary file 6 [file Table_4.XLSX]

## Sheet: Sheet2
Table s4 The antibodies used in this study
Antibodies	No.	Company Name	Dilution
The antibodies used in the western blotting
β-actin	4970T	Cell Signaling Technology	1:1000
MLCK	ab232949	abcam	1:2000
MLC2	ab92721	abcam	1:10000
p-MLC2	3671T	Cell Signaling Technology	1:1000
ZO-1	8193	Cell Signaling Technology	1:1000
Occludin	ab216327	abcam	1:1000
Claudin-1	4933	Cell Signaling Technology	1:1000
TLR4	38519	Cell Signaling Technology	1:1000
p65	8242T	Cell Signaling Technology	1:1000
p-p65	3033T	abcam	1:1000
iκBα	ab76429	abcam	1:1000
p- iκBα	2859T	abcam	1:1000
p38	4511	Cell Signaling Technology	1:1000
p-p38	8690	Cell Signaling Technology	1:1000
ERK	ab184699	abcam	1:10000
p-ERK	ab201015	abcam	1:1000
JNK	ab179462	abcam	1:1000
p-JNK	ab124956	abcam	1:1000
goat anti-rabbit IgG	ab6721	abcam	1:2000
The antibodies used in the immunohistochemical analysis
MUC2	GB111965	Servicebio	1:500
ZO-1	GB111402	Servicebio	1:500
Occludin	GB111401	Servicebio	1:500
Claudin	GB11032	Servicebio	1:200
goat anti-rabbit IgG	GB2340	Servicebio	1:200
